# Supplementary material for: Genomic prediction of the performance of tropical doubled haploid maize lines under artificial Striga hermonthica (Del.) Benth. infestation
Source: G3 (Bethesda). 2024 Aug 12;14(10):jkae186. doi: 10.1093/g3journal/jkae186 (PMC11457060; doi:10.1093/g3journal/jkae186)
Supplement: jkae186_Supplementary_Data [file jkae186_supplementary_data.zip › Supplementary_Table_1_G3-2024-405125.xlsx]

## Sheet: Supplementary Table 1- Pedigree
	Supplementary Table 1. List, names, pedigrees and the role of 606 DH lines used in the study.
Entry	Name	Pedigree	Role
1	DL17834	((TZSTR182/CML522)-B)DH1-B-B-B-B-B	Training (TRN)
2	DL17835	((TZSTR182/CML522)-B)DH2-B-B-B-B-B	TRN
3	DL17836	((TZSTR182/CML522)-B)DH3-B-B-B-B-B	TRN
4	DL17837	((TZSTR182/CML522)-B)DH4-B-B-B-B-B	TRN
5	DL17838	((TZSTR182/CML522)-B)DH6-B-B-B-B-B	TRN
6	DL17839	((TZSTR182/CML522)-B)DH8-B-B-B-B-B	TRN
7	DL17840	((TZSTR182/CML522)-B)DH9-B-B-B-B-B	TRN
8	DL17841	((TZSTR182/CML522)-B)DH11-B-B-B-B-B	TRN
9	DL17842	((TZSTR182/CML522)-B)DH13-B-B-B-B-B	TRN
10	DL17843	((TZSTR182/CML522)-B)DH14-B-B-B-B-B	Testing (TST)
11	DL17845	((TZSTR182/CML522)-B)DH17-B-B-B-B-B	TRN
12	DL17846	((TZSTR182/CML522)-B)DH18-B-B-B-B-B	TRN
13	DL17847	((TZSTR182/CML522)-B)DH19-B-B-B-B-B	TRN
14	DL17848	((TZSTR182/CML522)-B)DH22-B-B-B-B-B	TRN
15	DL17849	((TZSTR182/CML522)-B)DH23-B-B-B-B-B	TRN
16	DL17850	((TZSTR182/CML522)-B)DH25-B-B-B-B-B	TRN
17	DL17852	((TZSTR182/CML522)-B)DH27-B-B-B-B-B	TRN
18	DL17854	((TZSTR182/CML522)-B)DH33-B-B-B-B-B	TRN
19	DL17855	((TZSTR182/CML522)-B)DH34-B-B-B-B-B	TRN
20	DL17856	((TZSTR182/CML522)-B)DH35-B-B-B-B-B	TRN
21	DL17857	((TZSTR182/CML522)-B)DH36-B-B-B-B-B	TRN
22	DL17858	((TZSTR182/CML522)-B)DH38-B-B-B-B-B	TRN
23	DL17859	((TZSTR182/CML522)-B)DH39-B-B-B-B-B	TRN
24	DL17860	((TZSTR182/CML522)-B)DH41-B-B-B-B-B	TRN
25	DL17861	((TZSTR182/CML522)-B)DH42-B-B-B-B-B	TRN
26	DL17862	((TZSTR182/CML522)-B)DH43-B-B-B-B-B	TRN
27	DL17863	((TZSTR182/CML522)-B)DH44-B-B-B-B-B	TRN
28	DL17864	((TZSTR182/CML522)-B)DH45-B-B-B-B-B	TRN
29	DL17865	((TZSTR182/CML522)-B)DH47-B-B-B-B-B	TRN
30	DL17866	((TZSTR182/CML522)-B)DH49-B-B-B-B-B	TST
31	DL17867	((TZSTR182/CML522)-B)DH51-B-B-B-B-B	TRN
32	DL17868	((TZSTR182/CML522)-B)DH52-B-B-B-B-B	TRN
33	DL17869	((TZSTR182/CML522)-B)DH53-B-B-B-B-B	TRN
34	DL17870	((TZSTR182/CML522)-B)DH54-B-B-B-B-B	TRN
35	DL17871	((TZSTR182/CML522)-B)DH55-B-B-B-B-B	TRN
36	DL17872	((TZSTR182/CML522)-B)DH56-B-B-B-B-B	TRN
37	DL17873	((TZSTR182/CML522)-B)DH57-B-B-B-B-B	TRN
38	DL17875	((TZSTR182/CML522)-B)DH59-B-B-B-B-B	TST
39	DL17877	((TZSTR182/CML522)-B)DH63-1-B-B-B-B	TRN
40	DL17878	((TZSTR182/CML522)-B)DH63-2-B-B-B-B	TRN
41	DL17879	((TZSTR182/CML522)-B)DH63-3-B-B-B-B	TRN
42	DL17880	((TZSTR182/CML522)-B)DH64-B-B-B-B-B	TRN
43	DL17881	((TZSTR182/CML522)-B)DH65-B-B-B-B-B	TRN
44	DL17882	((TZSTR182/CML522)-B)DH66-B-B-B-B-B	TRN
45	DL17883	((TZSTR182/CML522)-B)DH67-B-B-B-B-B	TRN
46	DL17884	((TZSTR182/CML522)-B)DH68-B-B-B-B-B	TRN
47	DL17886	((TZSTR182/CML522)-B)DH75-B-B-B-B-B	TST
48	DL17887	((TZSTR182/CML522)-B)DH76-B-B-B-B-B	TRN
49	DL17888	((TZSTR182/CML522)-B)DH78-B-B-B-B-B	TRN
50	DL17890	((TZSTR182/CML522)-B)DH80-B-B-B-B-B	TRN
51	DL17891	((TZSTR182/CML522)-B)DH81-B-B-B-B-B	TRN
52	DL17893	((TZSTR182/CML522)-B)DH86-B-B-B-B-B	TRN
53	DL17894	((TZSTR182/CML522)-B)DH87-B-B-B-B-B	TRN
54	DL17895	((TZSTR182/CML522)-B)DH89-B-B-B-B-B	TRN
55	DL17896	((TZSTR182/CML522)-B)DH90-B-B-B-B-B	TRN
56	DL17897	((TZSTR182/CML522)-B)DH92-1-B-B-B-B	TRN
57	DL17898	((TZSTR182/CML522)-B)DH92-2-B-B-B-B	TRN
58	DL17899	((TZSTR182/CML522)-B)DH93-B-B-B-B-B	TRN
59	DL17900	((TZSTR182/CML522)-B)DH95-B-B-B-B-B	TRN
60	DL17901	((TZSTR182/CML522)-B)DH96-B-B-B-B-B	TRN
61	DL17902	((TZSTR182/CML522)-B)DH98-B-B-B-B-B	TRN
62	DL17904	((TZSTR182/CML522)-B)DH103-B-B-B-B-B	TRN
63	DL17905	((TZSTR182/CML522)-B)DH104-B-B-B-B-B	TRN
64	DL17906	((TZSTR182/CML522)-B)DH105-B-B-B-B-B	TRN
65	DL17907	((TZSTR182/CML522)-B)DH108-B-B-B-B-B	TRN
66	DL17909	((TZSTR182/CML522)-B)DH110-B-B-B-B-B	TRN
67	DL17910	((TZSTR182/CML522)-B)DH113-B-B-B-B-B	TRN
68	DL17912	((TZSTR182/CML522)-B)DH115-B-B-B-B-B	TRN
69	DL17913	((TZSTR182/CML522)-B)DH116-B-B-B-B-B	TRN
70	DL17914	((TZSTR182/CML522)-B)DH118-B-B-B-B-B	TRN
71	DL17915	((TZSTR182/CML522)-B)DH119-B-B-B-B-B	TRN
72	DL17918	((TZSTR182/CML522)-B)DH125-B-B-B-B-B	TRN
73	DL17919	((TZSTR182/CML522)-B)DH127-B-B-B-B-B	TRN
74	DL17920	((TZSTR182/CML522)-B)DH128-B-B-B-B-B	TRN
75	DL17921	((TZSTR182/CML522)-B)DH130-B-B-B-B-B	TRN
76	DL17922	((TZSTR182/CML522)-B)DH131-B-B-B-B-B	TRN
77	DL17923	((TZSTR182/CML522)-B)DH134-B-B-B-B-B	TRN
78	DL17924	((TZSTR182/CML522)-B)DH135-B-B-B-B-B	TRN
79	DL17925	((TZSTR182/CML522)-B)DH136-B-B-B-B-B	TRN
80	DL17926	((TZSTR182/CML522)-B)DH137-B-B-B-B-B	TRN
81	DL17927	((TZSTR182/CML522)-B)DH139-B-B-B-B-B	TRN
82	DL17928	((TZSTR182/CML522)-B)DH140-B-B-B-B-B	TRN
83	DL17929	((TZSTR182/CML522)-B)DH141-B-B-B-B-B	TRN
84	DL17930	((TZSTR182/CML522)-B)DH142-B-B-B-B-B	TRN
85	DL17931	((TZSTR182/CML522)-B)DH143-B-B-B-B-B	TRN
86	DL17932	((TZSTR182/CML522)-B)DH144-B-B-B-B-B	TRN
87	DL17933	((TZSTR182/CML522)-B)DH145-B-B-B-B-B	TRN
88	DL17934	((TZSTR182/CML522)-B)DH146-B-B-B-B-B	TRN
89	DL17935	((TZSTR182/CML522)-B)DH147-B-B-B-B-B	TRN
90	DL17936	((TZSTR182/CML522)-B)DH148-B-B-B-B-B	TRN
91	DL17937	((TZSTR182/CML522)-B)DH149-B-B-B-B-B	TRN
92	DL17938	((TZSTR182/CML522)-B)DH150-B-B-B-B-B	TRN
93	DL17939	((TZSTR182/CML522)-B)DH151-B-B-B-B-B	TRN
94	DL17940	((TZSTR182/CML522)-B)DH152-B-B-B-B-B	TRN
95	DL17942	((TZSTR182/CML522)-B)DH156-B-B-B-B-B	TRN
96	DL17944	((TZSTR182/CML522)-B)DH158-B-B-B-B-B	TRN
97	DL17945	((TZSTR182/CML522)-B)DH159-B-B-B-B-B	TRN
98	DL17946	((TZSTR182/CML522)-B)DH160-B-B-B-B-B	TRN
99	DL17947	((TZSTR182/CML522)-B)DH162-B-B-B-B-B	TRN
100	DL17948	((TZSTR182/CML522)-B)DH163-B-B-B-B-B	TST
101	DL17949	((TZSTR182/CML522)-B)DH164-B-B-B-B-B	TRN
102	DL17950	((TZSTR182/CML522)-B)DH165-B-B-B-B-B	TRN
103	DL17951	((TZSTR182/CML522)-B)DH166-B-B-B-B-B	TRN
104	DL17952	((TZSTR182/CML522)-B)DH167-B-B-B-B-B	TRN
105	DL17953	((TZSTR182/CML522)-B)DH168-B-B-B-B-B	TRN
106	DL17954	((TZSTR182/CML522)-B)DH169-B-B-B-B-B	TRN
107	DL17955	((TZSTR182/CML522)-B)DH170-B-B-B-B-B	TRN
108	DL17956	((TZSTR182/CML522)-B)DH171-B-B-B-B-B	TRN
109	DL17957	((TZSTR182/CML522)-B)DH173-B-B-B-B-B	TRN
110	DL17958	((TZSTR182/CML522)-B)DH174-1-B-B-B-B	TRN
111	DL17959	((TZSTR182/CML522)-B)DH174-2-B-B-B-B	TRN
112	DL17960	((TZSTR182/CML522)-B)DH175-B-B-B-B-B	TRN
113	DL17961	((TZSTR182/CML522)-B)DH177-B-B-B-B-B	TRN
114	DL17963	((TZSTR182/CML522)-B)DH179-B-B-B-B-B	TRN
115	DL17964	((TZSTR182/CML522)-B)DH182-B-B-B-B-B	TRN
116	DL17965	((TZSTR182/CML522)-B)DH183-B-B-B-B-B	TRN
117	DL17966	((TZSTR182/CML522)-B)DH184-B-B-B-B-B	TRN
118	DL17969	((TZSTR182/CML522)-B)DH190-B-B-B-B-B	TRN
119	DL17970	((TZSTR182/CML522)-B)DH191-B-B-B-B-B	TRN
120	DL17971	((TZSTR182/CML522)-B)DH193-B-B-B-B-B	TRN
121	DL17973	((TZSTR182/CML522)-B)DH196-B-B-B-B-B	TRN
122	DL17974	((TZSTR182/CML522)-B)DH197-B-B-B-B-B	TST
123	DL17976	((TZSTR182/CML521)-B)DH1-B-B-B-B-B	TST
124	DL192340	((TZSTR167/CML522//TZSTR167)-B)DH218-B	TST
125	DL192341	((TZSTR167/CML522//TZSTR167)-B)DH219-B	TST
126	DL192342	((TZSTR167/CML522//TZSTR167)-B)DH222-B	TST
127	DL192343	((TZSTR167/CML522//TZSTR167)-B)DH224-B	TST
128	DL192344	((TZSTR167/CML522//TZSTR167)-B)DH228-B	TST
129	DL192345	((TZSTR167/CML522//TZSTR167)-B)DH231-B	TST
130	DL192346	((TZSTR167/CML522//TZSTR167)-B)DH232-B	TST
131	DL192347	((TZSTR167/CML522//TZSTR167)-B)DH239-B	TST
132	DL192348	((TZSTR167/CML522//TZSTR167)-B)DH240-B	TST
133	DL192349	((TZSTR167/CML522//TZSTR167)-B)DH241-B	TST
134	DL192350	((TZSTR167/CML522//TZSTR167)-B)DH245-B	TST
135	DL192351	((TZSTR167/CML522//TZSTR167)-B)DH249-B	TST
136	DL192352	((TZSTR167/CML522//TZSTR167)-B)DH252-B	TST
137	DL192353	((TZSTR167/CML522//TZSTR167)-B)DH253-B	TST
138	DL192354	((TZSTR167/CML522//TZSTR167)-B)DH256-B	TST
139	DL192355	((TZSTR167/CML522//TZSTR167)-B)DH261-B	TST
140	DL192356	((TZSTR167/CML522//TZSTR167)-B)DH262-B	TST
141	DL192357	((TZSTR167/CML522//TZSTR167)-B)DH268-B	TST
142	DL192358	((TZSTR167/CML522//TZSTR167)-B)DH269-B	TST
143	DL192359	((TZSTR167/CML522//TZSTR167)-B)DH275-B	TST
144	DL192360	((TZSTR167/CML522//TZSTR167)-B)DH276-B	TST
145	DL192361	((TZSTR167/CML522//TZSTR167)-B)DH281-B	TST
146	DL192362	((TZSTR167/CML522//TZSTR167)-B)DH282-B	TST
147	DL192363	((TZSTR167/CML522//TZSTR167)-B)DH289-B	TST
148	DL192364	((TZSTR167/CML522//TZSTR167)-B)DH292-B	TST
149	DL192365	((TZSTR167/CML522//TZSTR167)-B)DH299-B	TST
150	DL192366	((TZSTR167/CML522//TZSTR167)-B)DH307-B	TST
151	DL192367	((TZSTR167/CML522//TZSTR167)-B)DH308-B	TST
152	DL192368	((TZSTR167/CML522//TZSTR167)-B)DH312-B	TST
153	DL192369	((TZSTR167/CML522//TZSTR167)-B)DH318-B	TST
154	DL192370	((TZSTR167/CML522//TZSTR167)-B)DH319-B	TST
155	DL192371	((TZSTR167/CML522//TZSTR167)-B)DH320-B	TST
156	DL192372	((TZSTR167/CML522//TZSTR167)-B)DH321-B	TST
157	DL192373	((TZSTR167/CML522//TZSTR167)-B)DH322-B	TST
158	DL192374	((TZSTR167/CML522//TZSTR167)-B)DH326-B	TST
159	DL192375	((TZSTR167/CML522//TZSTR167)-B)DH329-B	TST
160	DL192376	((TZSTR167/CML522//TZSTR167)-B)DH333-B	TST
161	DL192377	((TZSTR167/CML522//TZSTR167)-B)DH344-B	TST
162	DL192378	((TZSTR167/CML522//TZSTR167)-B)DH346-B	TST
163	DL192871	((TZSTR167/CML522//TZSTR167)-B)DH48-B	TST
164	DL192872	((TZSTR167/CML522//TZSTR167)-B)DH226-B	TST
165	DL192873	((TZSTR167/CML522//TZSTR167)-B)DH288-B	TST
166	DL192874	((TZSTR167/CML522//TZSTR167)-B)DH303-B	TST
167	DL192889	((TZSTR167/CML522//TZSTR167)-B)DH158-B	TST
168	DL192890	((TZSTR167/CML522//TZSTR167)-B)DH194-B	TST
169	DL192891	((TZSTR167/CML522//TZSTR167)-B)DH283-B	TST
170	DL192892	((TZSTR167/CML522//TZSTR167)-B)DH287-B	TST
171	DL192929	((TZSTR167/CML522//TZSTR167)-B)DH31-B	TST
172	DL192930	((TZSTR167/CML522//TZSTR167)-B)DH34-B	TST
173	DL192931	((TZSTR167/CML522//TZSTR167)-B)DH127-B	TST
174	DL192932	((TZSTR167/CML522//TZSTR167)-B)DH338-B	TST
175	DL192962	((TZSTR167/CML522//TZSTR167)-B)DH33-B	TST
176	DL192963	((TZSTR167/CML522//TZSTR167)-B)DH177-B	TST
177	DL192965	((TZSTR167/CML522//TZSTR167)-B)DH234-B	TST
178	DL192966	((TZSTR167/CML522//TZSTR167)-B)DH247-B	TST
179	DL192990	((TZSTR167/CML522//TZSTR167)-B)DH22-B	TST
180	DL192991	((TZSTR167/CML522//TZSTR167)-B)DH86-B	TST
181	DL192992	((TZSTR167/CML522//TZSTR167)-B)DH112-B	TST
182	DL192993	((TZSTR167/CML522//TZSTR167)-B)DH175-B	TST
183	DL192994	((TZSTR167/CML522//TZSTR167)-B)DH211-B	TST
184	DL193027	((TZSTR167/CML522//TZSTR167)-B)DH6-B	TST
185	DL193028	((TZSTR167/CML522//TZSTR167)-B)DH21-B	TST
186	DL193029	((TZSTR167/CML522//TZSTR167)-B)DH114-B	TST
187	DL193030	((TZSTR167/CML522//TZSTR167)-B)DH140-B	TST
188	DL193031	((TZSTR167/CML522//TZSTR167)-B)DH164-B	TST
189	DL193032	((TZSTR167/CML522//TZSTR167)-B)DH181-B	TST
190	DL193033	((TZSTR167/CML522//TZSTR167)-B)DH250-B	TST
191	DL193034	((TZSTR167/CML522//TZSTR167)-B)DH341-B	TST
192	DL193071	((TZSTR167/CML522//TZSTR167)-B)DH70-B	TST
193	DL193072	((TZSTR167/CML522//TZSTR167)-B)DH97-B	TST
194	DL193073	((TZSTR167/CML522//TZSTR167)-B)DH102-B	TST
195	DL193074	((TZSTR167/CML522//TZSTR167)-B)DH109-B	TST
196	DL193075	((TZSTR167/CML522//TZSTR167)-B)DH131-B	TST
197	DL193076	((TZSTR167/CML522//TZSTR167)-B)DH135-B	TST
198	DL193077	((TZSTR167/CML522//TZSTR167)-B)DH202-B	TST
199	DL193078	((TZSTR167/CML522//TZSTR167)-B)DH277-B	TST
200	DL193115	((TZSTR167/CML522//TZSTR167)-B)DH79-B	TST
201	DL193116	((TZSTR167/CML522//TZSTR167)-B)DH176-B	TST
202	DL193117	((TZSTR167/CML522//TZSTR167)-B)DH223-B	TST
203	DL193118	((TZSTR167/CML522//TZSTR167)-B)DH270-B	TST
204	DL193153	((TZSTR167/CML522//TZSTR167)-B)DH74-B	TST
205	DL193154	((TZSTR167/CML522//TZSTR167)-B)DH129-B	TST
206	DL193155	((TZSTR167/CML522//TZSTR167)-B)DH157-B	TST
207	DL193156	((TZSTR167/CML522//TZSTR167)-B)DH295-B	TST
208	DL193157	((TZSTR167/CML522//TZSTR167)-B)DH331-B	TST
209	DL193158	((TZSTR167/CML522//TZSTR167)-B)DH334-B	TST
210	DL193191	((TZSTR167/CML522//TZSTR167)-B)DH151-B	TST
211	DL193192	((TZSTR167/CML522//TZSTR167)-B)DH260-B	TST
212	DL193193	((TZSTR167/CML522//TZSTR167)-B)DH328-B	TST
213	DL191005	(TZSTR184/CML522/TZSTR184)DH1-B	TST
214	DL191006	(TZSTR184/CML522/TZSTR184)DH2-B	TST
215	DL191007	(TZSTR184/CML522/TZSTR184)DH3-B	TST
216	DL191008	(TZSTR184/CML522/TZSTR184)DH6-B	TST
217	DL191009	(TZSTR184/CML522/TZSTR184)DH7-B	TST
218	DL191010	(TZSTR184/CML522/TZSTR184)DH9-B	TST
219	DL191011	(TZSTR184/CML522/TZSTR184)DH11-B	TST
220	DL191012	(TZSTR184/CML522/TZSTR184)DH12-B	TST
221	DL191013	(TZSTR184/CML522/TZSTR184)DH13-B	TST
222	DL191014	(TZSTR184/CML522/TZSTR184)DH15-B	TST
223	DL191015	(TZSTR184/CML522/TZSTR184)DH17-B	TST
224	DL191016	(TZSTR184/CML522/TZSTR184)DH20-B	TST
225	DL191017	(TZSTR184/CML522/TZSTR184)DH21-B	TST
226	DL191018	(TZSTR184/CML522/TZSTR184)DH23-B	TST
227	DL191019	(TZSTR184/CML522/TZSTR184)DH24-B	TST
228	DL191020	(TZSTR184/CML522/TZSTR184)DH28-B	TST
229	DL191021	(TZSTR184/CML522/TZSTR184)DH29-B	TST
230	DL191022	(TZSTR184/CML522/TZSTR184)DH32-B	TST
231	DL191023	(TZSTR184/CML522/TZSTR184)DH33-B	TST
232	DL191024	(TZSTR184/CML522/TZSTR184)DH39-B	TST
233	DL191025	(TZSTR184/CML522/TZSTR184)DH40-B	TST
234	DL191026	(TZSTR184/CML522/TZSTR184)DH41-B	TST
235	DL191027	(TZSTR184/CML522/TZSTR184)DH45-B	TST
236	DL191028	(TZSTR184/CML522/TZSTR184)DH46-B	TST
237	DL191029	(TZSTR184/CML522/TZSTR184)DH49-B	TST
238	DL191030	(TZSTR184/CML522/TZSTR184)DH64-B	TST
239	DL191031	(TZSTR184/CML522/TZSTR184)DH65-B	TST
240	DL191032	(TZSTR184/CML522/TZSTR184)DH67-B	TST
241	DL191033	(TZSTR184/CML522/TZSTR184)DH70-B	TST
242	DL191034	(TZSTR184/CML522/TZSTR184)DH72-B	TST
243	DL191035	(TZSTR184/CML522/TZSTR184)DH74-B	TST
244	DL191036	(TZSTR184/CML522/TZSTR184)DH75-B	TST
245	DL191037	(TZSTR184/CML522/TZSTR184)DH76-B	TST
246	DL191038	(TZSTR184/CML522/TZSTR184)DH79-B	TST
247	DL191039	(TZSTR184/CML522/TZSTR184)DH80-B	TST
248	DL191040	(TZSTR184/CML522/TZSTR184)DH82-B	TST
249	DL191041	(TZSTR184/CML522/TZSTR184)DH87-B	TST
250	DL191042	(TZSTR184/CML522/TZSTR184)DH90-B	TST
251	DL191043	(TZSTR184/CML522/TZSTR184)DH91-B	TST
252	DL191044	(TZSTR184/CML522/TZSTR184)DH92-B	TST
253	DL191045	(TZSTR184/CML522/TZSTR184)DH93-B	TST
254	DL191046	(TZSTR184/CML522/TZSTR184)DH94-B	TST
255	DL191047	(TZSTR184/CML522/TZSTR184)DH96-B	TST
256	DL191048	(TZSTR184/CML522/TZSTR184)DH97-B	TST
257	DL191049	(TZSTR184/CML522/TZSTR184)DH98-B	TST
258	DL191050	(TZSTR184/CML522/TZSTR184)DH99-B	TST
259	DL191051	(TZSTR184/CML522/TZSTR184)DH100-B	TST
260	DL191052	(TZSTR184/CML522/TZSTR184)DH101-B	TST
261	DL191053	(TZSTR184/CML522/TZSTR184)DH102-B	TST
262	DL191054	(TZSTR184/CML522/TZSTR184)DH103-B	TST
263	DL191055	(TZSTR184/CML522/TZSTR184)DH105-B	TST
264	DL191056	(TZSTR184/CML522/TZSTR184)DH106-B	TST
265	DL191057	(TZSTR184/CML522/TZSTR184)DH107-B	TST
266	DL191058	(TZSTR184/CML522/TZSTR184)DH111-B	TST
267	DL191059	(TZSTR184/CML522/TZSTR184)DH113-B	TST
268	DL191060	(TZSTR184/CML522/TZSTR184)DH115-B	TST
269	DL191061	(TZSTR184/CML522/TZSTR184)DH116-B	TST
270	DL191062	(TZSTR184/CML522/TZSTR184)DH117-B	TST
271	DL191063	(TZSTR184/CML522/TZSTR184)DH125-B	TST
272	DL191064	(TZSTR184/CML522/TZSTR184)DH126-B	TST
273	DL191065	(TZSTR184/CML522/TZSTR184)DH129-B	TST
274	DL191066	(TZSTR184/CML522/TZSTR184)DH130-B	TST
275	DL191067	(TZSTR184/CML522/TZSTR184)DH131-B	TST
276	DL191068	(TZSTR184/CML522/TZSTR184)DH133-B	TST
277	DL191069	(TZSTR184/CML522/TZSTR184)DH139-B	TST
278	DL191070	(TZSTR184/CML522/TZSTR184)DH144-B	TST
279	DL191071	(TZSTR184/CML522/TZSTR184)DH146-B	TST
280	DL191072	(TZSTR184/CML522/TZSTR184)DH152-B	TST
281	DL191073	(TZSTR184/CML522/TZSTR184)DH153-B	TST
282	DL191074	(TZSTR184/CML522/TZSTR184)DH155-B	TST
283	DL191075	(TZSTR184/CML522/TZSTR184)DH156-B	TST
284	DL191076	(TZSTR184/CML522/TZSTR184)DH157-B	TST
285	DL191077	(TZSTR184/CML522/TZSTR184)DH158-B	TST
286	DL191078	(TZSTR184/CML522/TZSTR184)DH159-B	TST
287	DL191079	(TZSTR184/CML522/TZSTR184)DH160-B	TST
288	DL191080	(TZSTR184/CML522/TZSTR184)DH165-B	TST
289	DL191081	(TZSTR184/CML522/TZSTR184)DH166-B	TST
290	DL191082	(TZSTR184/CML522/TZSTR184)DH167-B	TST
291	DL191083	(TZSTR184/CML522/TZSTR184)DH168-B	TST
292	DL191084	(TZSTR184/CML522/TZSTR184)DH169-B	TST
293	DL191085	(TZSTR184/CML522/TZSTR184)DH178-B	TST
294	DL191086	(TZSTR184/CML522/TZSTR184)DH179-B	TST
295	DL191087	(TZSTR184/CML522/TZSTR184)DH183-B	TST
296	DL191088	(TZSTR184/CML522/TZSTR184)DH184-B	TST
297	DL191089	(TZSTR184/CML522/TZSTR184)DH185-B	TST
298	DL191090	(TZSTR184/CML522/TZSTR184)DH186-B	TST
299	DL191091	(TZSTR184/CML522/TZSTR184)DH187-B	TST
300	DL191092	(TZSTR184/CML522/TZSTR184)DH188-B	TST
301	DL191093	(TZSTR184/CML522/TZSTR184)DH189-B	TST
302	DL191094	(TZSTR184/CML522/TZSTR184)DH192-B	TST
303	DL191095	(TZSTR184/CML522/TZSTR184)DH193-B	TST
304	DL191096	(TZSTR184/CML522/TZSTR184)DH198-B	TST
305	DL191097	(TZSTR184/CML522/TZSTR184)DH199-B	TST
306	DL191098	(TZSTR184/CML522/TZSTR184)DH200-B	TST
307	DL191099	(TZSTR184/CML522/TZSTR184)DH202-B	TST
308	DL191100	(TZSTR184/CML522/TZSTR184)DH207-B	TST
309	DL191101	(TZSTR184/CML522/TZSTR184)DH208-B	TST
310	DL191102	(TZSTR184/CML522/TZSTR184)DH209-B	TST
311	DL191103	(TZSTR184/CML522/TZSTR184)DH210-B	TST
312	DL191104	(TZSTR184/CML522/TZSTR184)DH212-B	TST
313	DL191105	(TZSTR184/CML522/TZSTR184)DH214-B	TST
314	DL191106	(TZSTR184/CML522/TZSTR184)DH217-B	TST
315	DL191107	(TZSTR184/CML522/TZSTR184)DH218-B	TST
316	DL191108	(TZSTR184/CML522/TZSTR184)DH219-B	TST
317	DL191109	(TZSTR184/CML522/TZSTR184)DH221-B	TST
318	DL191110	(TZSTR184/CML522/TZSTR184)DH223-B	TST
319	DL191111	(TZSTR184/CML522/TZSTR184)DH224-B	TST
320	DL191112	(TZSTR184/CML522/TZSTR184)DH225-B	TST
321	DL191113	(TZSTR184/CML522/TZSTR184)DH228-B	TST
322	DL191114	(TZSTR184/CML522/TZSTR184)DH229-B	TST
323	DL191115	(TZSTR184/CML522/TZSTR184)DH234-B	TST
324	DL191116	(TZSTR184/CML522/TZSTR184)DH235-B	TST
325	DL191117	(TZSTR184/CML522/TZSTR184)DH237-B	TST
326	DL191118	(TZSTR184/CML522/TZSTR184)DH238-B	TST
327	DL191119	(TZSTR184/CML522/TZSTR184)DH239-B	TST
328	DL191120	(TZSTR184/CML522/TZSTR184)DH240-B	TST
329	DL191121	(TZSTR184/CML522/TZSTR184)DH241-B	TST
330	DL191122	(TZSTR184/CML522/TZSTR184)DH243-B	TST
331	DL191123	(TZSTR184/CML522/TZSTR184)DH244-B	TST
332	DL191124	(TZSTR184/CML522/TZSTR184)DH247-B	TST
333	DL191125	(TZSTR184/CML522/TZSTR184)DH248-B	TST
334	DL191126	(TZSTR184/CML522/TZSTR184)DH249-B	TST
335	DL191127	(TZSTR184/CML522/TZSTR184)DH254-B	TST
336	DL191128	(TZSTR184/CML522/TZSTR184)DH256-B	TST
337	DL191129	(TZSTR184/CML522/TZSTR184)DH257-B	TST
338	DL191130	(TZSTR184/CML522/TZSTR184)DH258-B	TST
339	DL191131	(TZSTR184/CML522/TZSTR184)DH259-B	TST
340	DL191132	(TZSTR184/CML522/TZSTR184)DH260-B	TST
341	DL191133	(TZSTR184/CML522/TZSTR184)DH261-B	TST
342	DL191134	(TZSTR184/CML522/TZSTR184)DH263-B	TST
343	DL191135	(TZSTR184/CML522/TZSTR184)DH264-B	TST
344	DL191136	(TZSTR184/CML522/TZSTR184)DH265-B	TST
345	DL191137	(TZSTR184/CML522/TZSTR184)DH266-B	TST
346	DL191138	(TZSTR184/CML522/TZSTR184)DH270-B	TST
347	DL191139	(TZSTR184/CML522/TZSTR184)DH271-B	TST
348	DL191140	(TZSTR184/CML522/TZSTR184)DH275-B	TST
349	DL191141	(TZSTR184/CML522/TZSTR184)DH276-B	TST
350	DL191142	(TZSTR184/CML522/TZSTR184)DH277-B	TST
351	DL191143	(TZSTR184/CML522/TZSTR184)DH278-B	TST
352	DL191144	(TZSTR184/CML522/TZSTR184)DH279-B	TST
353	DL191145	(TZSTR184/CML522/TZSTR184)DH280-B	TST
354	DL191146	(TZSTR184/CML522/TZSTR184)DH281-B	TST
355	DL191147	(TZSTR184/CML522/TZSTR184)DH283-B	TST
356	DL191148	(TZSTR184/CML522/TZSTR184)DH285-B	TST
357	DL191149	(TZSTR184/CML522/TZSTR184)DH288-B	TST
358	DL191150	(TZSTR184/CML522/TZSTR184)DH289-B	TST
359	DL191151	(TZSTR184/CML522/TZSTR184)DH290-B	TST
360	DL191152	(TZSTR184/CML522/TZSTR184)DH292-B	TST
361	DL191153	(TZSTR184/CML522/TZSTR184)DH293-B	TST
362	DL191154	(TZSTR184/CML522/TZSTR184)DH294-B	TST
363	DL191155	(TZSTR184/CML522/TZSTR184)DH295-B	TST
364	DL191156	(TZSTR184/CML522/TZSTR184)DH297-B	TST
365	DL191157	(TZSTR184/CML522/TZSTR184)DH301-B	TST
366	DL191158	(TZSTR184/CML522/TZSTR184)DH302-B	TST
367	DL191159	(TZSTR184/CML522/TZSTR184)DH303-B	TST
368	DL191160	(TZSTR184/CML522/TZSTR184)DH304-B	TST
369	DL191161	(TZSTR184/CML522/TZSTR184)DH305-B	TST
370	DL191162	(TZSTR184/CML522/TZSTR184)DH309-B	TST
371	DL191163	(TZSTR184/CML522/TZSTR184)DH311-B	TST
372	DL191164	(TZSTR184/CML522/TZSTR184)DH317-B	TST
373	DL191165	(TZSTR184/CML522/TZSTR184)DH322-B	TST
374	DL191166	(TZSTR184/CML522/TZSTR184)DH325-B	TST
375	DL191167	(TZSTR184/CML522/TZSTR184)DH328-B	TST
376	DL191168	(TZSTR184/CML522/TZSTR184)DH329-B	TST
377	DL191169	(TZSTR184/CML522/TZSTR184)DH330-B	TST
378	DL191170	(TZSTR184/CML522/TZSTR184)DH332-B	TST
379	DL192761	((TEISTR1158/CML522//TEISTR1158)-B)DH7-B	TST
380	DL192762	((TEISTR1158/CML522//TEISTR1158)-B)DH17-B	TST
381	DL192763	((TEISTR1158/CML522//TEISTR1158)-B)DH31-B	TST
382	DL192764	((TEISTR1158/CML522//TEISTR1158)-B)DH34-B	TST
383	DL192765	((TEISTR1158/CML522//TEISTR1158)-B)DH36-B	TST
384	DL192766	((TEISTR1158/CML522//TEISTR1158)-B)DH42-B	TST
385	DL192767	((TEISTR1158/CML522//TEISTR1158)-B)DH63-B	TST
386	DL192768	((TEISTR1158/CML522//TEISTR1158)-B)DH66-B	TST
387	DL192769	((TEISTR1158/CML522//TEISTR1158)-B)DH70-B	TST
388	DL192770	((TEISTR1158/CML522//TEISTR1158)-B)DH73-B	TST
389	DL192771	((TEISTR1158/CML522//TEISTR1158)-B)DH75-B	TST
390	DL192772	((TEISTR1158/CML522//TEISTR1158)-B)DH79-B	TST
391	DL192773	((TEISTR1158/CML522//TEISTR1158)-B)DH90-B	TST
392	DL192774	((TEISTR1158/CML522//TEISTR1158)-B)DH99-B	TST
393	DL192775	((TEISTR1158/CML522//TEISTR1158)-B)DH101-B	TST
394	DL192776	((TEISTR1158/CML522//TEISTR1158)-B)DH103-B	TST
395	DL192777	((TEISTR1158/CML522//TEISTR1158)-B)DH104-B	TST
396	DL192778	((TEISTR1158/CML522//TEISTR1158)-B)DH108-B	TST
397	DL192779	((TEISTR1158/CML522//TEISTR1158)-B)DH111-B	TST
398	DL192780	((TEISTR1158/CML522//TEISTR1158)-B)DH116-B	TST
399	DL192781	((TEISTR1158/CML522//TEISTR1158)-B)DH117-B	TST
400	DL192782	((TEISTR1158/CML522//TEISTR1158)-B)DH125-B	TST
401	DL192783	((TEISTR1158/CML522//TEISTR1158)-B)DH126-B	TST
402	DL192784	((TEISTR1158/CML522//TEISTR1158)-B)DH127-B	TST
403	DL192785	((TEISTR1158/CML522//TEISTR1158)-B)DH129-B	TST
404	DL192786	((TEISTR1158/CML522//TEISTR1158)-B)DH130-B	TST
405	DL192787	((TEISTR1158/CML522//TEISTR1158)-B)DH131-B	TST
406	DL192788	((TEISTR1158/CML522//TEISTR1158)-B)DH134-B	TST
407	DL192789	((TEISTR1158/CML522//TEISTR1158)-B)DH135-B	TST
408	DL192790	((TEISTR1158/CML522//TEISTR1158)-B)DH136-B	TST
409	DL192791	((TEISTR1158/CML522//TEISTR1158)-B)DH138-B	TST
410	DL192792	((TEISTR1158/CML522//TEISTR1158)-B)DH139-B	TST
411	DL192793	((TEISTR1158/CML522//TEISTR1158)-B)DH141-B	TST
412	DL192794	((TEISTR1158/CML522//TEISTR1158)-B)DH142-B	TST
413	DL192795	((TEISTR1158/CML522//TEISTR1158)-B)DH143-B	TST
414	DL192796	((TEISTR1158/CML522//TEISTR1158)-B)DH144-B	TST
415	DL192797	((TEISTR1158/CML522//TEISTR1158)-B)DH145-B	TST
416	DL192798	((TEISTR1158/CML522//TEISTR1158)-B)DH146-B	TST
417	DL192799	((TEISTR1158/CML522//TEISTR1158)-B)DH149-B	TST
418	DL192800	((TEISTR1158/CML522//TEISTR1158)-B)DH152-B	TST
419	DL192801	((TEISTR1158/CML522//TEISTR1158)-B)DH153-B	TST
420	DL192802	((TEISTR1158/CML522//TEISTR1158)-B)DH155-B	TST
421	DL192803	((TEISTR1158/CML522//TEISTR1158)-B)DH161-B	TST
422	DL192804	((TEISTR1158/CML522//TEISTR1158)-B)DH166-B	TST
423	DL192805	((TEISTR1158/CML522//TEISTR1158)-B)DH167-B	TST
424	DL192806	((TEISTR1158/CML522//TEISTR1158)-B)DH171-B	TST
425	DL192807	((TEISTR1158/CML522//TEISTR1158)-B)DH174-B	TST
426	DL192808	((TEISTR1158/CML522//TEISTR1158)-B)DH183-B	TST
427	DL192809	((TEISTR1158/CML522//TEISTR1158)-B)DH185-B	TST
428	DL192810	((TEISTR1158/CML522//TEISTR1158)-B)DH187-B	TST
429	DL192811	((TEISTR1158/CML522//TEISTR1158)-B)DH188-B	TST
430	DL192886	((TEISTR1158/CML522//TEISTR1158)-B)DH53-B	TST
431	DL192887	((TEISTR1158/CML522//TEISTR1158)-B)DH159-B	TST
432	DL192919	((TEISTR1158/CML522//TEISTR1158)-B)DH54-B	TST
433	DL192920	((TEISTR1158/CML522//TEISTR1158)-B)DH105-B	TST
434	DL192921	((TEISTR1158/CML522//TEISTR1158)-B)DH154-B	TST
435	DL192954	((TEISTR1158/CML522//TEISTR1158)-B)DH95-B	TST
436	DL192955	((TEISTR1158/CML522//TEISTR1158)-B)DH132-B	TST
437	DL192981	((TEISTR1158/CML522//TEISTR1158)-B)DH29-B	TST
438	DL193014	((TEISTR1158/CML522//TEISTR1158)-B)DH10-B	TST
439	DL193015	((TEISTR1158/CML522//TEISTR1158)-B)DH13-B	TST
440	DL193016	((TEISTR1158/CML522//TEISTR1158)-B)DH19-B	TST
441	DL193017	((TEISTR1158/CML522//TEISTR1158)-B)DH122-B	TST
442	DL193018	((TEISTR1158/CML522//TEISTR1158)-B)DH128-B	TST
443	DL193019	((TEISTR1158/CML522//TEISTR1158)-B)DH163-B	TST
444	DL193060	((TEISTR1158/CML522//TEISTR1158)-B)DH83-B	TST
445	DL193061	((TEISTR1158/CML522//TEISTR1158)-B)DH193-B	TST
446	DL193104	((TEISTR1158/CML522//TEISTR1158)-B)DH60-B	TST
447	DL193105	((TEISTR1158/CML522//TEISTR1158)-B)DH80-B	TST
448	DL193106	((TEISTR1158/CML522//TEISTR1158)-B)DH81-B	TST
449	DL193107	((TEISTR1158/CML522//TEISTR1158)-B)DH94-B	TST
450	DL193108	((TEISTR1158/CML522//TEISTR1158)-B)DH177-B	TST
451	DL193109	((TEISTR1158/CML522//TEISTR1158)-B)DH199-B	TST
452	DL193142	((TEISTR1158/CML522//TEISTR1158)-B)DH14-B	TST
453	DL193143	((TEISTR1158/CML522//TEISTR1158)-B)DH20-B	TST
454	DL193144	((TEISTR1158/CML522//TEISTR1158)-B)DH22-B	TST
455	DL193182	((TEISTR1158/CML522//TEISTR1158)-B)DH51-B	TST
456	DL193183	((TEISTR1158/CML522//TEISTR1158)-B)DH118-B	TST
457	DL193184	((TEISTR1158/CML522//TEISTR1158)-B)DH140-B	TST
458	DL193185	((TEISTR1158/CML522//TEISTR1158)-B)DH151-B	TST
459	DL193186	((TEISTR1158/CML522//TEISTR1158)-B)DH179-B	TST
460	DL193202	((TEISTR1158/CML522//TEISTR1158)-B)DH165-B	TST
461	DL193203	((TEISTR1158/CML522//TEISTR1158)-B)DH176-B	TST
462	DL192608	((TEISTR1156/CML522//TEISTR1156)-B)DH13-B	TST
463	DL192609	((TEISTR1156/CML522//TEISTR1156)-B)DH20-B	TST
464	DL192610	((TEISTR1156/CML522//TEISTR1156)-B)DH21-B	TST
465	DL192611	((TEISTR1156/CML522//TEISTR1156)-B)DH24-B	TST
466	DL192612	((TEISTR1156/CML522//TEISTR1156)-B)DH27-B	TST
467	DL192613	((TEISTR1156/CML522//TEISTR1156)-B)DH28-B	TST
468	DL192614	((TEISTR1156/CML522//TEISTR1156)-B)DH35-B	TST
469	DL192615	((TEISTR1156/CML522//TEISTR1156)-B)DH36-B	TST
470	DL192616	((TEISTR1156/CML522//TEISTR1156)-B)DH44-B	TST
471	DL192617	((TEISTR1156/CML522//TEISTR1156)-B)DH51-B	TST
472	DL192618	((TEISTR1156/CML522//TEISTR1156)-B)DH52-B	TST
473	DL192619	((TEISTR1156/CML522//TEISTR1156)-B)DH53-B	TST
474	DL192620	((TEISTR1156/CML522//TEISTR1156)-B)DH55-B	TST
475	DL192621	((TEISTR1156/CML522//TEISTR1156)-B)DH68-B	TST
476	DL192622	((TEISTR1156/CML522//TEISTR1156)-B)DH71-B	TST
477	DL192623	((TEISTR1156/CML522//TEISTR1156)-B)DH75-B	TST
478	DL192624	((TEISTR1156/CML522//TEISTR1156)-B)DH76-B	TST
479	DL192625	((TEISTR1156/CML522//TEISTR1156)-B)DH78-B	TST
480	DL192626	((TEISTR1156/CML522//TEISTR1156)-B)DH81-B	TST
481	DL192627	((TEISTR1156/CML522//TEISTR1156)-B)DH102-B	TST
482	DL192628	((TEISTR1156/CML522//TEISTR1156)-B)DH108-B	TST
483	DL192629	((TEISTR1156/CML522//TEISTR1156)-B)DH113-B	TST
484	DL192630	((TEISTR1156/CML522//TEISTR1156)-B)DH114-B	TST
485	DL192631	((TEISTR1156/CML522//TEISTR1156)-B)DH119-B	TST
486	DL192632	((TEISTR1156/CML522//TEISTR1156)-B)DH122-B	TST
487	DL192633	((TEISTR1156/CML522//TEISTR1156)-B)DH126-B	TST
488	DL192634	((TEISTR1156/CML522//TEISTR1156)-B)DH128-B	TST
489	DL192635	((TEISTR1156/CML522//TEISTR1156)-B)DH135-B	TST
490	DL192636	((TEISTR1156/CML522//TEISTR1156)-B)DH136-B	TST
491	DL192637	((TEISTR1156/CML522//TEISTR1156)-B)DH137-B	TST
492	DL192638	((TEISTR1156/CML522//TEISTR1156)-B)DH145-B	TST
493	DL192639	((TEISTR1156/CML522//TEISTR1156)-B)DH149-B	TST
494	DL192640	((TEISTR1156/CML522//TEISTR1156)-B)DH166-B	TST
495	DL192641	((TEISTR1156/CML522//TEISTR1156)-B)DH168-B	TST
496	DL192642	((TEISTR1156/CML522//TEISTR1156)-B)DH169-B	TST
497	DL192643	((TEISTR1156/CML522//TEISTR1156)-B)DH174-B	TST
498	DL192644	((TEISTR1156/CML522//TEISTR1156)-B)DH193-B	TST
499	DL192645	((TEISTR1156/CML522//TEISTR1156)-B)DH194-B	TST
500	DL192646	((TEISTR1156/CML522//TEISTR1156)-B)DH202-B	TST
501	DL192647	((TEISTR1156/CML522//TEISTR1156)-B)DH203-B	TST
502	DL192648	((TEISTR1156/CML522//TEISTR1156)-B)DH205-B	TST
503	DL192649	((TEISTR1156/CML522//TEISTR1156)-B)DH206-B	TST
504	DL192650	((TEISTR1156/CML522//TEISTR1156)-B)DH212-B	TST
505	DL192651	((TEISTR1156/CML522//TEISTR1156)-B)DH213-B	TST
506	DL192652	((TEISTR1156/CML522//TEISTR1156)-B)DH215-B	TST
507	DL192653	((TEISTR1156/CML522//TEISTR1156)-B)DH216-B	TST
508	DL192654	((TEISTR1156/CML522//TEISTR1156)-B)DH217-B	TST
509	DL192655	((TEISTR1156/CML522//TEISTR1156)-B)DH229-B	TST
510	DL192656	((TEISTR1156/CML522//TEISTR1156)-B)DH231-B	TST
511	DL192882	((TEISTR1156/CML522//TEISTR1156)-B)DH59-B	TST
512	DL192883	((TEISTR1156/CML522//TEISTR1156)-B)DH198-B	TST
513	DL192908	((TEISTR1156/CML522//TEISTR1156)-B)DH63-B	TST
514	DL192909	((TEISTR1156/CML522//TEISTR1156)-B)DH91-B	TST
515	DL192910	((TEISTR1156/CML522//TEISTR1156)-B)DH134-B	TST
516	DL192911	((TEISTR1156/CML522//TEISTR1156)-B)DH175-B	TST
517	DL192949	((TEISTR1156/CML522//TEISTR1156)-B)DH38-B	TST
518	DL192950	((TEISTR1156/CML522//TEISTR1156)-B)DH118-B	TST
519	DL192973	((TEISTR1156/CML522//TEISTR1156)-B)DH45-B	TST
520	DL192974	((TEISTR1156/CML522//TEISTR1156)-B)DH72-B	TST
521	DL192975	((TEISTR1156/CML522//TEISTR1156)-B)DH73-B	TST
522	DL192976	((TEISTR1156/CML522//TEISTR1156)-B)DH192-B	TST
523	DL193011	((TEISTR1156/CML522//TEISTR1156)-B)DH144-B	TST
524	DL193012	((TEISTR1156/CML522//TEISTR1156)-B)DH178-B	TST
525	DL193048	((TEISTR1156/CML522//TEISTR1156)-B)DH74-B	TST
526	DL193049	((TEISTR1156/CML522//TEISTR1156)-B)DH90-B	TST
527	DL193050	((TEISTR1156/CML522//TEISTR1156)-B)DH155-B	TST
528	DL193051	((TEISTR1156/CML522//TEISTR1156)-B)DH189-B	TST
529	DL193091	((TEISTR1156/CML522//TEISTR1156)-B)DH34-B	TST
530	DL193092	((TEISTR1156/CML522//TEISTR1156)-B)DH232-B	TST
531	DL193133	((TEISTR1156/CML522//TEISTR1156)-B)DH15-B	TST
532	DL193134	((TEISTR1156/CML522//TEISTR1156)-B)DH85-B	TST
533	DL193135	((TEISTR1156/CML522//TEISTR1156)-B)DH123-B	TST
534	DL193136	((TEISTR1156/CML522//TEISTR1156)-B)DH195-B	TST
535	DL193176	((TEISTR1156/CML522//TEISTR1156)-B)DH3-B	TST
536	DL193177	((TEISTR1156/CML522//TEISTR1156)-B)DH64-B	TST
537	DL193178	((TEISTR1156/CML522//TEISTR1156)-B)DH96-B	TST
538	DL193199	((TEISTR1156/CML522//TEISTR1156)-B)DH9-B	TST
539	DL193200	((TEISTR1156/CML522//TEISTR1156)-B)DH26-B	TST
540	DL171396	((TZSTR184/CML522)-B)DH1-B-B-B-B-B	TST
541	DL171398	((TZSTR184/CML522)-B)DH8-B-B-B-B-B	TST
542	DL171407	((TZSTR184/CML522)-B)DH23-B-B-B-B-B	TST
543	DL171408	((TZSTR184/CML522)-B)DH25-B-B-B-B-B	TST
544	DL171409	((TZSTR184/CML522)-B)DH26-B-B-B-B-B	TST
545	DL171410	((TZSTR184/CML522)-B)DH27-B-B-B-B-B	TST
546	DL171411	((TZSTR184/CML522)-B)DH29-B-B-B-B-B	TST
547	DL171412	((TZSTR184/CML522)-B)DH32-B-B-B-B-B	TST
548	DL171415	((TZSTR184/CML522)-B)DH38-B-B-B-B-B	TST
549	DL171416	((TZSTR184/CML522)-B)DH39-B-B-B-B-B	TST
550	DL171422	((TZSTR184/CML522)-B)DH48-B-B-B-B-B	TST
551	DL171423	((TZSTR184/CML522)-B)DH49-B-B-B-B-B	TST
552	DL171424	((TZSTR184/CML522)-B)DH50-B-B-B-B-B	TST
553	DL171425	((TZSTR184/CML522)-B)DH53-B-B-B-B-B	TST
554	DL171426	((TZSTR184/CML522)-B)DH54-B-B-B-B-B	TST
555	DL171427	((TZSTR184/CML522)-B)DH61-B-B-B-B-B	TST
556	DL171428	((TZSTR184/CML522)-B)DH62-B-B-B-B-B	TST
557	DL171429	((TZSTR184/CML522)-B)DH63-B-B-B-B-B	TST
558	DL171432	((TZSTR184/CML522)-B)DH67-B-B-B-B-B	TST
559	DL171433	((TZSTR184/CML522)-B)DH68-B-B-B-B-B	TST
560	DL171434	((TZSTR184/CML522)-B)DH72-B-B-B-B-B	TST
561	DL171436	((TZSTR184/CML522)-B)DH75-B-B-B-B-B	TST
562	DL171440	((TZSTR184/CML522)-B)DH82-B-B-B-B-B	TST
563	DL171441	((TZSTR184/CML522)-B)DH83-B-B-B-B-B	TST
564	DL171442	((TZSTR184/CML522)-B)DH85-B-B-B-B-B	TST
565	DL171443	((TZSTR184/CML522)-B)DH86-B-B-B-B-B	TST
566	DL171446	((TZSTR184/CML522)-B)DH92-B-B-B-B-B	TST
567	DL171447	((TZSTR184/CML522)-B)DH93-B-B-B-B-B	TST
568	DL171450	((TZSTR184/CML522)-B)DH97-B-B-B-B-B	TST
569	DL171454	((TZSTR184/CML522)-B)DH107-B-B-B-B-B	TST
570	DL171455	((TZSTR184/CML522)-B)DH108-B-B-B-B-B	TST
571	DL171457	((TZSTR184/CML522)-B)DH113-B-B-B-B-B	TST
572	DL171458	((TZSTR184/CML522)-B)DH114-B-B-B-B-B	TST
573	DL171459	((TZSTR184/CML522)-B)DH115-B-B-B-B-B	TST
574	DL171460	((TZSTR184/CML522)-B)DH121-B-B-B-B-B	TST
575	DL171462	((TZSTR184/CML522)-B)DH124-B-B-B-B-B	TST
576	DL171464	((TZSTR184/CML522)-B)DH129-B-B-B-B-B	TST
577	DL171466	((TZSTR184/CML522)-B)DH133-B-B-B-B-B	TST
578	DL171468	((TZSTR184/CML522)-B)DH138-B-B-B-B-B	TST
579	DL171469	((TZSTR184/CML522)-B)DH143-B-B-B-B-B	TST
580	DL171473	((TZSTR184/CML522)-B)DH152-B-B-B-B-B	TST
581	DL171476	((TZSTR184/CML522)-B)DH163-B-B-B-B-B	TST
582	DL171478	((TZSTR184/CML522)-B)DH165-B-B-B-B-B	TST
583	DL171482	((TZSTR184/CML522)-B)DH170-B-B-B-B-B	TST
584	DL171484	((TZSTR184/CML522)-B)DH175-B-B-B-B-B	TST
585	DL171485	((TZSTR184/CML522)-B)DH177-B-B-B-B-B	TST
586	DL171486	((TZSTR184/CML522)-B)DH178-B-B-B-B-B	TST
587	DL171487	((TZSTR184/CML522)-B)DH181-B-B-B-B-B	TST
588	DL192260	((TZSTR182/CML543//CML543)-B)DH5-B	TST
589	DL192261	((TZSTR182/CML543//CML543)-B)DH21-B	TST
590	DL192262	((TZSTR182/CML543//CML543)-B)DH27-B	TST
591	DL192263	((TZSTR182/CML543//CML543)-B)DH30-B	TST
592	DL192264	((TZSTR182/CML543//CML543)-B)DH37-B	TST
593	DL192265	((TZSTR182/CML543//CML543)-B)DH38-B	TST
594	DL192266	((TZSTR182/CML543//CML543)-B)DH39-B	TST
595	DL192267	((TZSTR182/CML543//CML543)-B)DH50-B	TST
596	DL192268	((TZSTR182/CML543//CML543)-B)DH52-B	TST
597	DL192269	((TZSTR182/CML543//CML543)-B)DH56-B	TST
598	DL192270	((TZSTR182/CML543//CML543)-B)DH57-B	TST
599	DL192271	((TZSTR182/CML543//CML543)-B)DH88-B	TST
600	DL192961	((TZSTR182/CML543//CML543)-B)DH44-B	TST
601	DL192989	((TZSTR182/CML543//CML543)-B)DH75-B	TST
602	DL193026	((TZSTR182/CML543//CML543)-B)DH40-B	TST
603	DL193069	((TZSTR182/CML543//CML543)-B)DH41-B	TST
604	DL193070	((TZSTR182/CML543//CML543)-B)DH67-B	TST
605	DL193151	((TZSTR182/CML543//CML543)-B)DH47-B	TST
606	DL193152	((TZSTR182/CML543//CML543)-B)DH66-B	TST
